# Supplementary material for: Divergent Regulation of Decidual Oxidative-Stress Response by NRF2 and KEAP1 in Preeclampsia with and without Fetal Growth Restriction
Source: Int J Mol Sci. 2022 Feb 10;23(4):1966. doi: 10.3390/ijms23041966 (PMC8875334; doi:10.3390/ijms23041966)
Supplement: Supplementary file 1 [file ijms-23-01966-s001.zip]

Archive with 1 entries (1 files):
- ijms-1515067-supplementary.pdf
